# Supplementary material for: Effect of Genetic Architecture and Partitioning of Training Population on GEBVs, SNP Effects and GWAS: A Simulation Study
Source: Genes (Basel). 2026 Jun 7;17(6):670. doi: 10.3390/genes17060670 (PMC13299996; doi:10.3390/genes17060670)
Supplement: Supplementary file 1 [file genes-17-00670-s001.zip]

Archive with 1 entries (1 files):
- genes-4292220-supplementary.pdf
